# Supplementary material for: Image-based identification and DEA-based optimization modeling of antibiotic packaging using unsupervised learning techniques
Source: PLoS One. 2026 Jul 27;21(7):e0354277. doi: 10.1371/journal.pone.0354277 (PMC13405083; doi:10.1371/journal.pone.0354277)
Supplement: S2 Dataset — This dataset contains raw image-derived variables, OCR-derived variables, clustering assignments, DEA input/output variables, and the values used to generate the reported figures and descriptive statistics reported in the manuscript. (ZIP) [file pone.0354277.s002.zip]

Archive with 2 entries (2 files):
- Supporting Information_Dataset_Final_PLOS_ONE.xlsx
- __MACOSX/._Supporting Information_Dataset_Final_PLOS_ONE.xlsx
