# Supplementary material for: Image-based identification and DEA-based optimization modeling of antibiotic packaging using unsupervised learning techniques
Source: PLoS One. 2026 Jul 27;21(7):e0354277. doi: 10.1371/journal.pone.0354277 (PMC13405083; doi:10.1371/journal.pone.0354277)
Supplement: S2 Dataset — This dataset contains raw image-derived variables, OCR-derived variables, clustering assignments, DEA input/output variables, and the values used to generate the reported figures and descriptive statistics reported in the manuscript. (ZIP) [file pone.0354277.s002.zip › Supporting Information_Dataset_Final_PLOS_ONE.xlsx]

## Sheet: README
README
Item	Description
Dataset title	Supporting Information Dataset: Minimal data set for PLOS ONE submission PONE-D-25-36293R7
Purpose	Provides the values used to support reported statistics, figures, and image-derived analyses.
Source files used	Table 1 data provided in manuscript chat; EDA.xlsx; Evolutionary.xlsx; word confidences & character confidences.xlsx
Important note	No values were fabricated. Columns not present in source files are identified in the Data_Status/Audit sheets.
Primary unit	One row per antibiotic package sample (n = 36).
Figure 4 reproducibility	See Figure4_Data and Raw_Image_Features.
Figure 5 reproducibility	See Figure5_Data and DEA_Data. EDA-derived source ratios are supplied where available.
Figure 6 reproducibility	See Figure6_Data.
Date prepared	2026-06-26

## Sheet: Raw_Image_Features
Raw Image Features
Sample_ID	Sample_No	Pharmaceutical_Product	Generic_Name	Antibiotic_Classification	PPA_Entropy	PAR	PPA_Entropy_PAR_Cluster	Pack_Identification_Binary	Pack_Identification_PPA_Entropy	PackID_PPAEntropy_Cluster	Binary_Value	Binary_PAR	Binary_PAR_Cluster	Length	Width	Length_Width_Cluster
S01	1	Amoksiklav2x	Amoxicillin Trihydrate + Potassium Clavulanate	Beta-lactams	7.32	1.39	2	1	7.08	4	2.58	0.92	9	782.19	1148.72	4
S02	2	Auramox 500	Amoxicillin trihydrate	Beta-lactams	7.19	1.43	1	1	7.27	6	1.41	0.96	4	2860.48	4297.61	7
S03	3	cephaleXin-500	Cefalexin	Beta-lactams	7.55	3.59	7	1	7.04	6	1.24	0.89	6	549.77	789.9	6
S04	4	Kressmox-500	Amoxicillin trihydrate	Beta-lactams	7.04	1.44	1	1	7.5	7	1.27	0.38	2	557.61	794.53	6
S05	5	Pyramox500	Amoxicillin trihydrate	Beta-lactams	6.98	0.94	6	0	7.38	5	1.42	0.49	2	574.46	863.27	6
S06	6	Samnir 100	Cefdinir	Beta-lactams	7.34	1.24	1	0	7.35	5	1.36	0.95	4	559.29	851.22	6
S07	7	Sixime 100	Cefixime	Beta-lactams	7.29	1.39	1	1	7.16	6	1.35	0.93	4	552.19	854.43	6
S08	8	Ciproxyl 500	Ciprofloxacin hydrochloride	Fluoroquinolone	6.54	1.63	6	1	7.34	6	1.39	0.94	4	3165.61	3824.37	9
S09	9	Kressprox500	Ciprofloxacin hydrochloride	Fluoroquinolone	7.23	1.26	2	1	7.2	6	2.62	0.99	9	556.84	1640.51	1
S10	10	Norfloxacin 400	Norfloxacin	Fluoroquinolone	7.5	1.26	2	1	7.35	6	2.51	0.95	9	553.16	1584.09	1
S11	11	Oflocee 200	Ofloxacin	Fluoroquinolone	7.51	1.42	2	0	7.31	2	2.54	0.96	9	591.28	1500.04	2
S12	12	Urinox400	Norfloxacin	Fluoroquinolone	7.08	2.58	7	1	7.29	6	1.26	0.9	6	550.43	795.31	6
S13	13	Zithromax 250	Norfloxacin	Fluoroquinolone	7.31	2.51	7	1	7.25	6	1.03	0.53	2	463.41	774.03	6
S14	14	Clindavid-300	Clindamycin hydrochloride	Lincosamides	7.29	1.25	5	1	7.11	6	1.4	0.9	1	560.23	872.92	6
S15	15	Dacin-F300	clindamycin hydrochloride	Lincosamides	7.11	0.95	6	0	7.38	5	1.39	0.28	2	3157.17	3840.29	9
S16	16	Binozyt 250	Azithromycin	Macrolides	7.34	1.41	1	1	6.54	9	1.44	0.95	1	571.12	878.59	6
S17	17	Claron250	Clarithromycin	Macrolides	7.16	1.36	4	1	7.29	6	0.95	0.92	5	444.85	742.54	6
S18	18	Coroxin 150	Roxithromycin	Macrolides	7.43	1.4	2	1	7.51	7	2.41	0.94	9	578.56	1451.51	2
S19	19	Coroxin 300	Roxithromycin	Macrolides	7.23	1.27	2	0	7.47	3	2.4	0.5	8	581.04	1438.43	2
S20	20	Manazith 250	Azithromycin	Macrolides	7.38	1.62	8	0	7.64	8	1.93	0.94	7	704.04	957.04	4
S21	21	Roxinox	Roxithromycin	Macrolides	7.2	1.27	2	1	7.32	6	2.2	0.96	9	556.09	1379.26	2
S22	22	Roxitop 150	Roxithromycin	Macrolides	7.5	1.93	8	0	7.3	2	1.69	0.63	7	484.13	1218.54	5
S23	23	Metrolox	Metronidazole	Nitrofurantoin	7.32	0.96	6	1	7.5	7	1.37	0.41	2	560.15	854.59	6
S24	24	TM_Dezole	Tinidazole	Nitrofurantoin	7.25	1.35	4	1	7.25	6	0.94	0.92	5	571.33	571.23	6
S25	25	A.N.B Pencillin	Penicillin V 500,000 Units	Beta-lactams	7.46	4.71	1	0	6.98	1	1.43	0.85	1	576.55	867.47	6
S26	26	Ampi-500	Ampicillin trihydrate	Beta-lactams	7.38	2.54	6	1	7.08	6	1.41	0.94	1	568.85	865.51	6
S27	27	Ampicillin-500	Ampicillin trihydrate	Beta-lactams	7.24	1.03	7	1	7.348	6	1.22	0.93	6	2692.31	3948.21	9
S28	28	cloxacillin-500	Cloxacillin sodium	Beta-lactams	7.27	1.22	1	1	7.43	7	1.26	0.93	6	552.96	792.88	6
S29	29	Coamox 500	Amoxicillin trihydrate	Beta-lactams	7.47	2.4	5	1	7.23	6	1.42	0.94	1	2784.44	4450.52	7
S30	30	Dicloxacillin-500	Dicloxacillin sodium	Beta-lactams	7.21	1.41	1	1	7.32	6	1.27	0.39	2	2776.09	3980.15	9
S31	31	Kressdiaz-500	Dicloxacillin sodium	Beta-lactams	7.64	2.62	5	0	7.55	8	1.26	0.92	6	2768.68	3955.81	9
S32	32	Aureomycin	Chlortetracycline	Tetrcyclines	7.35	1.37	3	1	7.21	6	1.63	0.97	7	609.64	933.74	6
S33	33	CT-MYCIN	Tetracycline hydrochloride	Tetrcyclines	7.3	2.2	8	0	7.28	2	1.62	0.94	7	419.29	1345	3
S34	34	Doxycycline	Doxycycline hyclate	Tetrcyclines	7.28	2.4	7	1	7.23	6	0.96	0.95	5	443.286	754.672	6
S35	35	Ganospec500	Tetracycline hydrochloride	Tetrcyclines	7.35	1.7	9	1	7.32	6	4.71	0.19	3	645.39	2546.9	8
S36	36	Heromycin	Tetracycline hydrochloride	Tetrcyclines	7.64	2.62	9	0	7.46	3	3.59	0.18	3	608.05	2059.61	8

## Sheet: OCR_Data
OCR Data
Sample_ID	Sample_No	Pharmaceutical_Product	Word_Confidence_Source	Character_Confidence_Source	Word_Character_Cluster	Source_Display	Data_Source
S01	1	Amoksiklav2x	479	47	9	479, 47 (9)	word confidences & character confidences.xlsx / Sheet4
S02	2	Auramox 500	3	0.95	1	3, 0.95 (1)	word confidences & character confidences.xlsx / Sheet4
S03	3	cephaleXin-500	3	0.95	1	3, 0.95 (1)	word confidences & character confidences.xlsx / Sheet4
S04	4	Kressmox-500	120	15	5	120, 15 (5)	word confidences & character confidences.xlsx / Sheet4
S05	5	Pyramox500	108	14	5	108, 14 (5)	word confidences & character confidences.xlsx / Sheet4
S06	6	Samnir 100	0	0	2	0, 0 (2)	word confidences & character confidences.xlsx / Sheet4
S07	7	Sixime 100	3	0.95	1	3, 0.95 (1)	word confidences & character confidences.xlsx / Sheet4
S08	8	Ciproxyl 500	139	20	5	139, 20 (5)	word confidences & character confidences.xlsx / Sheet4
S09	9	Kressprox500	3	0.95	1	3, 0.95 (1)	word confidences & character confidences.xlsx / Sheet4
S10	10	Norfloxacin 400	73	11	7	73, 11 (7)	word confidences & character confidences.xlsx / Sheet4
S11	11	Oflocee 200	66	13	7	66, 13 (7)	word confidences & character confidences.xlsx / Sheet4
S12	12	Urinox400	0	0.95	2	0, 0.95 (2)	word confidences & character confidences.xlsx / Sheet4
S13	13	Zithromax 250	3	0.95	1	3, 0.95 (1)	word confidences & character confidences.xlsx / Sheet4
S14	14	Clindavid-300	260	45	6	260, 45 (6)	word confidences & character confidences.xlsx / Sheet4
S15	15	Dacin-F300	514	63	8	514, 63 (8)	word confidences & character confidences.xlsx / Sheet4
S16	16	Binozyt 250	3	0.95	1	3, 0.95 (1)	word confidences & character confidences.xlsx / Sheet4
S17	17	Claron250	0	0.95	2	0, 0.95 (2)	word confidences & character confidences.xlsx / Sheet4
S18	18	Coroxin 150	0	0	2	0, 0 (2)	word confidences & character confidences.xlsx / Sheet4
S19	19	Coroxin 300	96	30	5	96, 30 (5)	word confidences & character confidences.xlsx / Sheet4
S20	20	Manazith 250	0	0	2	0, 0 (2)	word confidences & character confidences.xlsx / Sheet4
S21	21	Roxinox	44	7	7	44, 7 (7)	word confidences & character confidences.xlsx / Sheet4
S22	22	Roxitop 150	0	0	2	0, 0 (2)	word confidences & character confidences.xlsx / Sheet4
S23	23	Metrolox	60	11	7	60, 11 (7)	word confidences & character confidences.xlsx / Sheet4
S24	24	TM_Dezole	3	0.95	1	3, 0.95 (1)	word confidences & character confidences.xlsx / Sheet4
S25	25	A.N.B Pencillin	3	0.95	1	3, 0.95 (1)	word confidences & character confidences.xlsx / Sheet4
S26	26	Ampi-500	3	0.95	1	3, 0.95 (1)	word confidences & character confidences.xlsx / Sheet4
S27	27	Ampicillin-500	114	14	5	114, 14 (5)	word confidences & character confidences.xlsx / Sheet4
S28	28	cloxacillin-500	261	40	6	261, 40 (6)	word confidences & character confidences.xlsx / Sheet4
S29	29	Coamox 500	3	0.95	1	3, 0.95 (1)	word confidences & character confidences.xlsx / Sheet4
S30	30	Dicloxacillin-500	241	37	6	241, 37 (6)	word confidences & character confidences.xlsx / Sheet4
S31	31	Kressdiaz-500	105	26	5	105, 26 (5)	word confidences & character confidences.xlsx / Sheet4
S32	32	Aureomycin	578	68	3	578, 68 (3)	word confidences & character confidences.xlsx / Sheet4
S33	33	CT-MYCIN	32	6	7	32, 6 (7)	word confidences & character confidences.xlsx / Sheet4
S34	34	Doxycycline	241	37	6	241, 37 (6)	word confidences & character confidences.xlsx / Sheet4
S35	35	Ganospec500	264	24	6	264, 24 (6)	word confidences & character confidences.xlsx / Sheet4
S36	36	Heromycin	946	153	4	946, 153 (4)	word confidences & character confidences.xlsx / Sheet4

## Sheet: DEA_Data
DEA Data
Sample_ID	Sample_No	Pharmaceutical_Product	Primary_Cluster_PPAEntropy_PAR	Input_Entropy	Input_PAR	Input_Word_Source	Input_Character_Source	EDA_Result	EDA_Resource	EDA_Difference	Machine_Learning_Value	Packaging_Information_Value	EDA_Efficiency_Ratio_Source	DEA_EfficiencyScore_0_1_Reported	Data_Status
S01	1	Amoksiklav2x	2	7.32	1.39	479	47	28	29	-1	1.43166e+31	2e+30	7.1583		EDA source ratio supplied; manuscript-specific 0-1 DEA score must be verified if used in final figures.
S02	2	Auramox 500	1	7.19	1.43	3	0.95	19	21	-2	1.00331e+31	3e+30	3.34437		EDA source ratio supplied; manuscript-specific 0-1 DEA score must be verified if used in final figures.
S03	3	cephaleXin-500	7	7.55	3.59	3	0.95	26	29	-3	1.261e+31	4e+30	3.15251		EDA source ratio supplied; manuscript-specific 0-1 DEA score must be verified if used in final figures.
S04	4	Kressmox-500	1	7.04	1.44	120	15	21	23	-2	1.23417e+31	3e+30	4.11392		EDA source ratio supplied; manuscript-specific 0-1 DEA score must be verified if used in final figures.
S05	5	Pyramox500	6	6.98	0.94	108	14	24	26	-2	1.28352e+31	3e+30	4.27841		EDA source ratio supplied; manuscript-specific 0-1 DEA score must be verified if used in final figures.
S06	6	Samnir 100	1	7.34	1.24	0	0	18	22	-4	9.47153e+30	5e+30	1.89431		EDA source ratio supplied; manuscript-specific 0-1 DEA score must be verified if used in final figures.
S07	7	Sixime 100	1	7.29	1.39	3	0.95	18	23	-5	9.57827e+30	6e+30	1.59638		EDA source ratio supplied; manuscript-specific 0-1 DEA score must be verified if used in final figures.
S08	8	Ciproxyl 500	6	6.54	1.63	139	20	30	36	-6	1.55742e+31	8e+30	1.94678		EDA source ratio supplied; manuscript-specific 0-1 DEA score must be verified if used in final figures.
S09	9	Kressprox500	2	7.23	1.26	3	0.95	19	25	-6	9.24111e+30	8e+30	1.15514		EDA source ratio supplied; manuscript-specific 0-1 DEA score must be verified if used in final figures.
S10	10	Norfloxacin 400	2	7.5	1.26	73	11	25	32	-7	1.31655e+31	9e+30	1.46284		EDA source ratio supplied; manuscript-specific 0-1 DEA score must be verified if used in final figures.
S11	11	Oflocee 200	2	7.51	1.42	66	13	22	30	-8	1.05771e+31	1e+31	1.05771		EDA source ratio supplied; manuscript-specific 0-1 DEA score must be verified if used in final figures.
S12	12	Urinox400	7	7.08	2.58	0	0.95	27	34	-7	1.32641e+31	9e+30	1.47379		EDA source ratio supplied; manuscript-specific 0-1 DEA score must be verified if used in final figures.
S13	13	Zithromax 250	7	7.31	2.51	3	0.95	22	29	-7	1.13828e+31	9e+30	1.26476		EDA source ratio supplied; manuscript-specific 0-1 DEA score must be verified if used in final figures.
S14	14	Clindavid-300	5	7.29	1.25	260	45	24	33	-9	1.35403e+31	1.2e+31	1.12836		EDA source ratio supplied; manuscript-specific 0-1 DEA score must be verified if used in final figures.
S15	15	Dacin-F300	6	7.11	0.95	514	63	30	39	-9	1.6162e+31	1.2e+31	1.34683		EDA source ratio supplied; manuscript-specific 0-1 DEA score must be verified if used in final figures.
S16	16	Binozyt 250	1	7.34	1.41	3	0.95	18	28	-10	1.09403e+31	1.4e+31	0.781448		EDA source ratio supplied; manuscript-specific 0-1 DEA score must be verified if used in final figures.
S17	17	Claron250	4	7.16	1.36	0	0.95	23	34	-11	1.17482e+31	1.5e+31	0.783215		EDA source ratio supplied; manuscript-specific 0-1 DEA score must be verified if used in final figures.
S18	18	Coroxin 150	2	7.43	1.4	0	0	22	34	-12	1.11108e+31	1.6e+31	0.694427		EDA source ratio supplied; manuscript-specific 0-1 DEA score must be verified if used in final figures.
S19	19	Coroxin 300	2	7.23	1.27	96	30	20	32	-12	9.723e+30	1.6e+31	0.607687		EDA source ratio supplied; manuscript-specific 0-1 DEA score must be verified if used in final figures.
S20	20	Manazith 250	8	7.38	1.62	0	0	29	39	-10	1.45859e+31	1.4e+31	1.04185		EDA source ratio supplied; manuscript-specific 0-1 DEA score must be verified if used in final figures.
S21	21	Roxinox	2	7.2	1.27	44	7	26	38	-12	1.36204e+31	1.6e+31	0.851274		EDA source ratio supplied; manuscript-specific 0-1 DEA score must be verified if used in final figures.
S22	22	Roxitop 150	8	7.5	1.93	0	0	24	36	-12	1.04758e+31	1.6e+31	0.65474		EDA source ratio supplied; manuscript-specific 0-1 DEA score must be verified if used in final figures.
S23	23	Metrolox	6	7.32	0.96	60	11	28	41	-13	1.5665e+31	1.8e+31	0.870278		EDA source ratio supplied; manuscript-specific 0-1 DEA score must be verified if used in final figures.
S24	24	TM_Dezole	4	7.25	1.35	3	0.95	22	36	-14	1.10942e+31	1.9e+31	0.583903		EDA source ratio supplied; manuscript-specific 0-1 DEA score must be verified if used in final figures.
S25	25	A.N.B Pencillin	1	7.46	4.71	3	0.95	10	25	-15	4.8538e+30	1.6e+31	0.303362		EDA source ratio supplied; manuscript-specific 0-1 DEA score must be verified if used in final figures.
S26	26	Ampi-500	6	7.38	2.54	3	0.95	20	22	-2	1.0673e+31	3e+30	3.55765		EDA source ratio supplied; manuscript-specific 0-1 DEA score must be verified if used in final figures.
S27	27	Ampicillin-500	7	7.24	1.03	114	14	33	35	-2	1.65909e+31	3e+30	5.53029		EDA source ratio supplied; manuscript-specific 0-1 DEA score must be verified if used in final figures.
S28	28	cloxacillin-500	1	7.27	1.22	261	40	26	42	-16	1.42231e+31	1.7e+31	0.83665		EDA source ratio supplied; manuscript-specific 0-1 DEA score must be verified if used in final figures.
S29	29	Coamox 500	5	7.47	2.4	3	0.95	20	22	-2	1.07248e+31	3e+30	3.57493		EDA source ratio supplied; manuscript-specific 0-1 DEA score must be verified if used in final figures.
S30	30	Dicloxacillin-500	1	7.21	1.41	241	37	24	41	-17	1.35995e+31	1.8e+31	0.75553		EDA source ratio supplied; manuscript-specific 0-1 DEA score must be verified if used in final figures.
S31	31	Kressdiaz-500	5	7.64	2.62	105	26	33	50	-17	1.73064e+31	1.8e+31	0.961468		EDA source ratio supplied; manuscript-specific 0-1 DEA score must be verified if used in final figures.
S32	32	Aureomycin	3	7.35	1.37	578	68	25	43	-18	1.26129e+31	2.4e+31	0.525537		EDA source ratio supplied; manuscript-specific 0-1 DEA score must be verified if used in final figures.
S33	33	CT-MYCIN	8	7.3	2.2	32	6	27	46	-19	1.28365e+31	2.5e+31	0.51346		EDA source ratio supplied; manuscript-specific 0-1 DEA score must be verified if used in final figures.
S34	34	Doxycycline	7	7.28	2.4	241	37	30	50	-20	1.55736e+31	2.6e+31	0.598984		EDA source ratio supplied; manuscript-specific 0-1 DEA score must be verified if used in final figures.
S35	35	Ganospec500	9	7.35	1.7	264	24	32	51	-19	1.66757e+31	2.5e+31	0.667028		EDA source ratio supplied; manuscript-specific 0-1 DEA score must be verified if used in final figures.
S36	36	Heromycin	9	7.64	2.62	946	153	27	46	-19	1.30851e+31	2.5e+31	0.523405		EDA source ratio supplied; manuscript-specific 0-1 DEA score must be verified if used in final figures.

## Sheet: Figure4_Data
Figure 4 Data
Sample_ID	Sample_No	Pharmaceutical_Product	Entropy	PAR	Cluster	Panel	Purpose
S01	1	Amoksiklav2x	7.32	1.39	2	Figure 4A/4B/4C	Entropy-PAR scatter, distribution, cluster summary
S02	2	Auramox 500	7.19	1.43	1	Figure 4A/4B/4C	Entropy-PAR scatter, distribution, cluster summary
S03	3	cephaleXin-500	7.55	3.59	7	Figure 4A/4B/4C	Entropy-PAR scatter, distribution, cluster summary
S04	4	Kressmox-500	7.04	1.44	1	Figure 4A/4B/4C	Entropy-PAR scatter, distribution, cluster summary
S05	5	Pyramox500	6.98	0.94	6	Figure 4A/4B/4C	Entropy-PAR scatter, distribution, cluster summary
S06	6	Samnir 100	7.34	1.24	1	Figure 4A/4B/4C	Entropy-PAR scatter, distribution, cluster summary
S07	7	Sixime 100	7.29	1.39	1	Figure 4A/4B/4C	Entropy-PAR scatter, distribution, cluster summary
S08	8	Ciproxyl 500	6.54	1.63	6	Figure 4A/4B/4C	Entropy-PAR scatter, distribution, cluster summary
S09	9	Kressprox500	7.23	1.26	2	Figure 4A/4B/4C	Entropy-PAR scatter, distribution, cluster summary
S10	10	Norfloxacin 400	7.5	1.26	2	Figure 4A/4B/4C	Entropy-PAR scatter, distribution, cluster summary
S11	11	Oflocee 200	7.51	1.42	2	Figure 4A/4B/4C	Entropy-PAR scatter, distribution, cluster summary
S12	12	Urinox400	7.08	2.58	7	Figure 4A/4B/4C	Entropy-PAR scatter, distribution, cluster summary
S13	13	Zithromax 250	7.31	2.51	7	Figure 4A/4B/4C	Entropy-PAR scatter, distribution, cluster summary
S14	14	Clindavid-300	7.29	1.25	5	Figure 4A/4B/4C	Entropy-PAR scatter, distribution, cluster summary
S15	15	Dacin-F300	7.11	0.95	6	Figure 4A/4B/4C	Entropy-PAR scatter, distribution, cluster summary
S16	16	Binozyt 250	7.34	1.41	1	Figure 4A/4B/4C	Entropy-PAR scatter, distribution, cluster summary
S17	17	Claron250	7.16	1.36	4	Figure 4A/4B/4C	Entropy-PAR scatter, distribution, cluster summary
S18	18	Coroxin 150	7.43	1.4	2	Figure 4A/4B/4C	Entropy-PAR scatter, distribution, cluster summary
S19	19	Coroxin 300	7.23	1.27	2	Figure 4A/4B/4C	Entropy-PAR scatter, distribution, cluster summary
S20	20	Manazith 250	7.38	1.62	8	Figure 4A/4B/4C	Entropy-PAR scatter, distribution, cluster summary
S21	21	Roxinox	7.2	1.27	2	Figure 4A/4B/4C	Entropy-PAR scatter, distribution, cluster summary
S22	22	Roxitop 150	7.5	1.93	8	Figure 4A/4B/4C	Entropy-PAR scatter, distribution, cluster summary
S23	23	Metrolox	7.32	0.96	6	Figure 4A/4B/4C	Entropy-PAR scatter, distribution, cluster summary
S24	24	TM_Dezole	7.25	1.35	4	Figure 4A/4B/4C	Entropy-PAR scatter, distribution, cluster summary
S25	25	A.N.B Pencillin	7.46	4.71	1	Figure 4A/4B/4C	Entropy-PAR scatter, distribution, cluster summary
S26	26	Ampi-500	7.38	2.54	6	Figure 4A/4B/4C	Entropy-PAR scatter, distribution, cluster summary
S27	27	Ampicillin-500	7.24	1.03	7	Figure 4A/4B/4C	Entropy-PAR scatter, distribution, cluster summary
S28	28	cloxacillin-500	7.27	1.22	1	Figure 4A/4B/4C	Entropy-PAR scatter, distribution, cluster summary
S29	29	Coamox 500	7.47	2.4	5	Figure 4A/4B/4C	Entropy-PAR scatter, distribution, cluster summary
S30	30	Dicloxacillin-500	7.21	1.41	1	Figure 4A/4B/4C	Entropy-PAR scatter, distribution, cluster summary
S31	31	Kressdiaz-500	7.64	2.62	5	Figure 4A/4B/4C	Entropy-PAR scatter, distribution, cluster summary
S32	32	Aureomycin	7.35	1.37	3	Figure 4A/4B/4C	Entropy-PAR scatter, distribution, cluster summary
S33	33	CT-MYCIN	7.3	2.2	8	Figure 4A/4B/4C	Entropy-PAR scatter, distribution, cluster summary
S34	34	Doxycycline	7.28	2.4	7	Figure 4A/4B/4C	Entropy-PAR scatter, distribution, cluster summary
S35	35	Ganospec500	7.35	1.7	9	Figure 4A/4B/4C	Entropy-PAR scatter, distribution, cluster summary
S36	36	Heromycin	7.64	2.62	9	Figure 4A/4B/4C	Entropy-PAR scatter, distribution, cluster summary

## Sheet: Figure5_Data
Figure 5 Data
Sample_ID	Sample_No	Pharmaceutical_Product	Cluster	Entropy	PAR	Word_Source	Character_Source	EDA_Efficiency_Ratio_Source	DEA_EfficiencyScore_0_1_Reported	Panel	Verification_Note
S01	1	Amoksiklav2x	2	7.32	1.39	479	47	7.1583		Figure 5C	Use this row-level source table to verify final Figure 5 values before submission.
S02	2	Auramox 500	1	7.19	1.43	3	0.95	3.34437		Figure 5C	Use this row-level source table to verify final Figure 5 values before submission.
S03	3	cephaleXin-500	7	7.55	3.59	3	0.95	3.15251		Figure 5C	Use this row-level source table to verify final Figure 5 values before submission.
S04	4	Kressmox-500	1	7.04	1.44	120	15	4.11392		Figure 5C	Use this row-level source table to verify final Figure 5 values before submission.
S05	5	Pyramox500	6	6.98	0.94	108	14	4.27841		Figure 5C	Use this row-level source table to verify final Figure 5 values before submission.
S06	6	Samnir 100	1	7.34	1.24	0	0	1.89431		Figure 5C	Use this row-level source table to verify final Figure 5 values before submission.
S07	7	Sixime 100	1	7.29	1.39	3	0.95	1.59638		Figure 5C	Use this row-level source table to verify final Figure 5 values before submission.
S08	8	Ciproxyl 500	6	6.54	1.63	139	20	1.94678		Figure 5C	Use this row-level source table to verify final Figure 5 values before submission.
S09	9	Kressprox500	2	7.23	1.26	3	0.95	1.15514		Figure 5C	Use this row-level source table to verify final Figure 5 values before submission.
S10	10	Norfloxacin 400	2	7.5	1.26	73	11	1.46284		Figure 5C	Use this row-level source table to verify final Figure 5 values before submission.
S11	11	Oflocee 200	2	7.51	1.42	66	13	1.05771		Figure 5C	Use this row-level source table to verify final Figure 5 values before submission.
S12	12	Urinox400	7	7.08	2.58	0	0.95	1.47379		Figure 5C	Use this row-level source table to verify final Figure 5 values before submission.
S13	13	Zithromax 250	7	7.31	2.51	3	0.95	1.26476		Figure 5C	Use this row-level source table to verify final Figure 5 values before submission.
S14	14	Clindavid-300	5	7.29	1.25	260	45	1.12836		Figure 5C	Use this row-level source table to verify final Figure 5 values before submission.
S15	15	Dacin-F300	6	7.11	0.95	514	63	1.34683		Figure 5C	Use this row-level source table to verify final Figure 5 values before submission.
S16	16	Binozyt 250	1	7.34	1.41	3	0.95	0.781448		Figure 5C	Use this row-level source table to verify final Figure 5 values before submission.
S17	17	Claron250	4	7.16	1.36	0	0.95	0.783215		Figure 5C	Use this row-level source table to verify final Figure 5 values before submission.
S18	18	Coroxin 150	2	7.43	1.4	0	0	0.694427		Figure 5C	Use this row-level source table to verify final Figure 5 values before submission.
S19	19	Coroxin 300	2	7.23	1.27	96	30	0.607687		Figure 5C	Use this row-level source table to verify final Figure 5 values before submission.
S20	20	Manazith 250	8	7.38	1.62	0	0	1.04185		Figure 5C	Use this row-level source table to verify final Figure 5 values before submission.
S21	21	Roxinox	2	7.2	1.27	44	7	0.851274		Figure 5C	Use this row-level source table to verify final Figure 5 values before submission.
S22	22	Roxitop 150	8	7.5	1.93	0	0	0.65474		Figure 5C	Use this row-level source table to verify final Figure 5 values before submission.
S23	23	Metrolox	6	7.32	0.96	60	11	0.870278		Figure 5C	Use this row-level source table to verify final Figure 5 values before submission.
S24	24	TM_Dezole	4	7.25	1.35	3	0.95	0.583903		Figure 5C	Use this row-level source table to verify final Figure 5 values before submission.
S25	25	A.N.B Pencillin	1	7.46	4.71	3	0.95	0.303362		Figure 5C	Use this row-level source table to verify final Figure 5 values before submission.
S26	26	Ampi-500	6	7.38	2.54	3	0.95	3.55765		Figure 5C	Use this row-level source table to verify final Figure 5 values before submission.
S27	27	Ampicillin-500	7	7.24	1.03	114	14	5.53029		Figure 5C	Use this row-level source table to verify final Figure 5 values before submission.
S28	28	cloxacillin-500	1	7.27	1.22	261	40	0.83665		Figure 5C	Use this row-level source table to verify final Figure 5 values before submission.
S29	29	Coamox 500	5	7.47	2.4	3	0.95	3.57493		Figure 5C	Use this row-level source table to verify final Figure 5 values before submission.
S30	30	Dicloxacillin-500	1	7.21	1.41	241	37	0.75553		Figure 5C	Use this row-level source table to verify final Figure 5 values before submission.
S31	31	Kressdiaz-500	5	7.64	2.62	105	26	0.961468		Figure 5C	Use this row-level source table to verify final Figure 5 values before submission.
S32	32	Aureomycin	3	7.35	1.37	578	68	0.525537		Figure 5C	Use this row-level source table to verify final Figure 5 values before submission.
S33	33	CT-MYCIN	8	7.3	2.2	32	6	0.51346		Figure 5C	Use this row-level source table to verify final Figure 5 values before submission.
S34	34	Doxycycline	7	7.28	2.4	241	37	0.598984		Figure 5C	Use this row-level source table to verify final Figure 5 values before submission.
S35	35	Ganospec500	9	7.35	1.7	264	24	0.667028		Figure 5C	Use this row-level source table to verify final Figure 5 values before submission.
S36	36	Heromycin	9	7.64	2.62	946	153	0.523405		Figure 5C	Use this row-level source table to verify final Figure 5 values before submission.

## Sheet: Figure6_Data
Figure 6 Data
Sample_ID	Sample_No	Pharmaceutical_Product	Feature_Set	X_Value	Y_Value	Cluster
S01	1	Amoksiklav2x	Word & Character	479	47	9
S01	1	Amoksiklav2x	PPA entropy & PAR	7.32	1.39	2
S01	1	Amoksiklav2x	Pack identification & PPA entropy	1	7.08	4
S01	1	Amoksiklav2x	Binary & PAR	2.58	0.92	9
S01	1	Amoksiklav2x	Length & Width	782.19	1148.72	4
S01	1	Amoksiklav2x	EDA efficiency source ratio	1.43166e+31	2e+30
S02	2	Auramox 500	Word & Character	3	0.95	1
S02	2	Auramox 500	PPA entropy & PAR	7.19	1.43	1
S02	2	Auramox 500	Pack identification & PPA entropy	1	7.27	6
S02	2	Auramox 500	Binary & PAR	1.41	0.96	4
S02	2	Auramox 500	Length & Width	2860.48	4297.61	7
S02	2	Auramox 500	EDA efficiency source ratio	1.00331e+31	3e+30
S03	3	cephaleXin-500	Word & Character	3	0.95	1
S03	3	cephaleXin-500	PPA entropy & PAR	7.55	3.59	7
S03	3	cephaleXin-500	Pack identification & PPA entropy	1	7.04	6
S03	3	cephaleXin-500	Binary & PAR	1.24	0.89	6
S03	3	cephaleXin-500	Length & Width	549.77	789.9	6
S03	3	cephaleXin-500	EDA efficiency source ratio	1.261e+31	4e+30
S04	4	Kressmox-500	Word & Character	120	15	5
S04	4	Kressmox-500	PPA entropy & PAR	7.04	1.44	1
S04	4	Kressmox-500	Pack identification & PPA entropy	1	7.5	7
S04	4	Kressmox-500	Binary & PAR	1.27	0.38	2
S04	4	Kressmox-500	Length & Width	557.61	794.53	6
S04	4	Kressmox-500	EDA efficiency source ratio	1.23417e+31	3e+30
S05	5	Pyramox500	Word & Character	108	14	5
S05	5	Pyramox500	PPA entropy & PAR	6.98	0.94	6
S05	5	Pyramox500	Pack identification & PPA entropy	0	7.38	5
S05	5	Pyramox500	Binary & PAR	1.42	0.49	2
S05	5	Pyramox500	Length & Width	574.46	863.27	6
S05	5	Pyramox500	EDA efficiency source ratio	1.28352e+31	3e+30
S06	6	Samnir 100	Word & Character	0	0	2
S06	6	Samnir 100	PPA entropy & PAR	7.34	1.24	1
S06	6	Samnir 100	Pack identification & PPA entropy	0	7.35	5
S06	6	Samnir 100	Binary & PAR	1.36	0.95	4
S06	6	Samnir 100	Length & Width	559.29	851.22	6
S06	6	Samnir 100	EDA efficiency source ratio	9.47153e+30	5e+30
S07	7	Sixime 100	Word & Character	3	0.95	1
S07	7	Sixime 100	PPA entropy & PAR	7.29	1.39	1
S07	7	Sixime 100	Pack identification & PPA entropy	1	7.16	6
S07	7	Sixime 100	Binary & PAR	1.35	0.93	4
S07	7	Sixime 100	Length & Width	552.19	854.43	6
S07	7	Sixime 100	EDA efficiency source ratio	9.57827e+30	6e+30
S08	8	Ciproxyl 500	Word & Character	139	20	5
S08	8	Ciproxyl 500	PPA entropy & PAR	6.54	1.63	6
S08	8	Ciproxyl 500	Pack identification & PPA entropy	1	7.34	6
S08	8	Ciproxyl 500	Binary & PAR	1.39	0.94	4
S08	8	Ciproxyl 500	Length & Width	3165.61	3824.37	9
S08	8	Ciproxyl 500	EDA efficiency source ratio	1.55742e+31	8e+30
S09	9	Kressprox500	Word & Character	3	0.95	1
S09	9	Kressprox500	PPA entropy & PAR	7.23	1.26	2
S09	9	Kressprox500	Pack identification & PPA entropy	1	7.2	6
S09	9	Kressprox500	Binary & PAR	2.62	0.99	9
S09	9	Kressprox500	Length & Width	556.84	1640.51	1
S09	9	Kressprox500	EDA efficiency source ratio	9.24111e+30	8e+30
S10	10	Norfloxacin 400	Word & Character	73	11	7
S10	10	Norfloxacin 400	PPA entropy & PAR	7.5	1.26	2
S10	10	Norfloxacin 400	Pack identification & PPA entropy	1	7.35	6
S10	10	Norfloxacin 400	Binary & PAR	2.51	0.95	9
S10	10	Norfloxacin 400	Length & Width	553.16	1584.09	1
S10	10	Norfloxacin 400	EDA efficiency source ratio	1.31655e+31	9e+30
S11	11	Oflocee 200	Word & Character	66	13	7
S11	11	Oflocee 200	PPA entropy & PAR	7.51	1.42	2
S11	11	Oflocee 200	Pack identification & PPA entropy	0	7.31	2
S11	11	Oflocee 200	Binary & PAR	2.54	0.96	9
S11	11	Oflocee 200	Length & Width	591.28	1500.04	2
S11	11	Oflocee 200	EDA efficiency source ratio	1.05771e+31	1e+31
S12	12	Urinox400	Word & Character	0	0.95	2
S12	12	Urinox400	PPA entropy & PAR	7.08	2.58	7
S12	12	Urinox400	Pack identification & PPA entropy	1	7.29	6
S12	12	Urinox400	Binary & PAR	1.26	0.9	6
S12	12	Urinox400	Length & Width	550.43	795.31	6
S12	12	Urinox400	EDA efficiency source ratio	1.32641e+31	9e+30
S13	13	Zithromax 250	Word & Character	3	0.95	1
S13	13	Zithromax 250	PPA entropy & PAR	7.31	2.51	7
S13	13	Zithromax 250	Pack identification & PPA entropy	1	7.25	6
S13	13	Zithromax 250	Binary & PAR	1.03	0.53	2
S13	13	Zithromax 250	Length & Width	463.41	774.03	6
S13	13	Zithromax 250	EDA efficiency source ratio	1.13828e+31	9e+30
S14	14	Clindavid-300	Word & Character	260	45	6
S14	14	Clindavid-300	PPA entropy & PAR	7.29	1.25	5
S14	14	Clindavid-300	Pack identification & PPA entropy	1	7.11	6
S14	14	Clindavid-300	Binary & PAR	1.4	0.9	1
S14	14	Clindavid-300	Length & Width	560.23	872.92	6
S14	14	Clindavid-300	EDA efficiency source ratio	1.35403e+31	1.2e+31
S15	15	Dacin-F300	Word & Character	514	63	8
S15	15	Dacin-F300	PPA entropy & PAR	7.11	0.95	6
S15	15	Dacin-F300	Pack identification & PPA entropy	0	7.38	5
S15	15	Dacin-F300	Binary & PAR	1.39	0.28	2
S15	15	Dacin-F300	Length & Width	3157.17	3840.29	9
S15	15	Dacin-F300	EDA efficiency source ratio	1.6162e+31	1.2e+31
S16	16	Binozyt 250	Word & Character	3	0.95	1
S16	16	Binozyt 250	PPA entropy & PAR	7.34	1.41	1
S16	16	Binozyt 250	Pack identification & PPA entropy	1	6.54	9
S16	16	Binozyt 250	Binary & PAR	1.44	0.95	1
S16	16	Binozyt 250	Length & Width	571.12	878.59	6
S16	16	Binozyt 250	EDA efficiency source ratio	1.09403e+31	1.4e+31
S17	17	Claron250	Word & Character	0	0.95	2
S17	17	Claron250	PPA entropy & PAR	7.16	1.36	4
S17	17	Claron250	Pack identification & PPA entropy	1	7.29	6
S17	17	Claron250	Binary & PAR	0.95	0.92	5
S17	17	Claron250	Length & Width	444.85	742.54	6
S17	17	Claron250	EDA efficiency source ratio	1.17482e+31	1.5e+31
S18	18	Coroxin 150	Word & Character	0	0	2
S18	18	Coroxin 150	PPA entropy & PAR	7.43	1.4	2
S18	18	Coroxin 150	Pack identification & PPA entropy	1	7.51	7
S18	18	Coroxin 150	Binary & PAR	2.41	0.94	9
S18	18	Coroxin 150	Length & Width	578.56	1451.51	2
S18	18	Coroxin 150	EDA efficiency source ratio	1.11108e+31	1.6e+31
S19	19	Coroxin 300	Word & Character	96	30	5
S19	19	Coroxin 300	PPA entropy & PAR	7.23	1.27	2
S19	19	Coroxin 300	Pack identification & PPA entropy	0	7.47	3
S19	19	Coroxin 300	Binary & PAR	2.4	0.5	8
S19	19	Coroxin 300	Length & Width	581.04	1438.43	2
S19	19	Coroxin 300	EDA efficiency source ratio	9.723e+30	1.6e+31
S20	20	Manazith 250	Word & Character	0	0	2
S20	20	Manazith 250	PPA entropy & PAR	7.38	1.62	8
S20	20	Manazith 250	Pack identification & PPA entropy	0	7.64	8
S20	20	Manazith 250	Binary & PAR	1.93	0.94	7
S20	20	Manazith 250	Length & Width	704.04	957.04	4
S20	20	Manazith 250	EDA efficiency source ratio	1.45859e+31	1.4e+31
S21	21	Roxinox	Word & Character	44	7	7
S21	21	Roxinox	PPA entropy & PAR	7.2	1.27	2
S21	21	Roxinox	Pack identification & PPA entropy	1	7.32	6
S21	21	Roxinox	Binary & PAR	2.2	0.96	9
S21	21	Roxinox	Length & Width	556.09	1379.26	2
S21	21	Roxinox	EDA efficiency source ratio	1.36204e+31	1.6e+31
S22	22	Roxitop 150	Word & Character	0	0	2
S22	22	Roxitop 150	PPA entropy & PAR	7.5	1.93	8
S22	22	Roxitop 150	Pack identification & PPA entropy	0	7.3	2
S22	22	Roxitop 150	Binary & PAR	1.69	0.63	7
S22	22	Roxitop 150	Length & Width	484.13	1218.54	5
S22	22	Roxitop 150	EDA efficiency source ratio	1.04758e+31	1.6e+31
S23	23	Metrolox	Word & Character	60	11	7
S23	23	Metrolox	PPA entropy & PAR	7.32	0.96	6
S23	23	Metrolox	Pack identification & PPA entropy	1	7.5	7
S23	23	Metrolox	Binary & PAR	1.37	0.41	2
S23	23	Metrolox	Length & Width	560.15	854.59	6
S23	23	Metrolox	EDA efficiency source ratio	1.5665e+31	1.8e+31
S24	24	TM_Dezole	Word & Character	3	0.95	1
S24	24	TM_Dezole	PPA entropy & PAR	7.25	1.35	4
S24	24	TM_Dezole	Pack identification & PPA entropy	1	7.25	6
S24	24	TM_Dezole	Binary & PAR	0.94	0.92	5
S24	24	TM_Dezole	Length & Width	571.33	571.23	6
S24	24	TM_Dezole	EDA efficiency source ratio	1.10942e+31	1.9e+31
S25	25	A.N.B Pencillin	Word & Character	3	0.95	1
S25	25	A.N.B Pencillin	PPA entropy & PAR	7.46	4.71	1
S25	25	A.N.B Pencillin	Pack identification & PPA entropy	0	6.98	1
S25	25	A.N.B Pencillin	Binary & PAR	1.43	0.85	1
S25	25	A.N.B Pencillin	Length & Width	576.55	867.47	6
S25	25	A.N.B Pencillin	EDA efficiency source ratio	4.8538e+30	1.6e+31
S26	26	Ampi-500	Word & Character	3	0.95	1
S26	26	Ampi-500	PPA entropy & PAR	7.38	2.54	6
S26	26	Ampi-500	Pack identification & PPA entropy	1	7.08	6
S26	26	Ampi-500	Binary & PAR	1.41	0.94	1
S26	26	Ampi-500	Length & Width	568.85	865.51	6
S26	26	Ampi-500	EDA efficiency source ratio	1.0673e+31	3e+30
S27	27	Ampicillin-500	Word & Character	114	14	5
S27	27	Ampicillin-500	PPA entropy & PAR	7.24	1.03	7
S27	27	Ampicillin-500	Pack identification & PPA entropy	1	7.348	6
S27	27	Ampicillin-500	Binary & PAR	1.22	0.93	6
S27	27	Ampicillin-500	Length & Width	2692.31	3948.21	9
S27	27	Ampicillin-500	EDA efficiency source ratio	1.65909e+31	3e+30
S28	28	cloxacillin-500	Word & Character	261	40	6
S28	28	cloxacillin-500	PPA entropy & PAR	7.27	1.22	1
S28	28	cloxacillin-500	Pack identification & PPA entropy	1	7.43	7
S28	28	cloxacillin-500	Binary & PAR	1.26	0.93	6
S28	28	cloxacillin-500	Length & Width	552.96	792.88	6
S28	28	cloxacillin-500	EDA efficiency source ratio	1.42231e+31	1.7e+31
S29	29	Coamox 500	Word & Character	3	0.95	1
S29	29	Coamox 500	PPA entropy & PAR	7.47	2.4	5
S29	29	Coamox 500	Pack identification & PPA entropy	1	7.23	6
S29	29	Coamox 500	Binary & PAR	1.42	0.94	1
S29	29	Coamox 500	Length & Width	2784.44	4450.52	7
S29	29	Coamox 500	EDA efficiency source ratio	1.07248e+31	3e+30
S30	30	Dicloxacillin-500	Word & Character	241	37	6
S30	30	Dicloxacillin-500	PPA entropy & PAR	7.21	1.41	1
S30	30	Dicloxacillin-500	Pack identification & PPA entropy	1	7.32	6
S30	30	Dicloxacillin-500	Binary & PAR	1.27	0.39	2
S30	30	Dicloxacillin-500	Length & Width	2776.09	3980.15	9
S30	30	Dicloxacillin-500	EDA efficiency source ratio	1.35995e+31	1.8e+31
S31	31	Kressdiaz-500	Word & Character	105	26	5
S31	31	Kressdiaz-500	PPA entropy & PAR	7.64	2.62	5
S31	31	Kressdiaz-500	Pack identification & PPA entropy	0	7.55	8
S31	31	Kressdiaz-500	Binary & PAR	1.26	0.92	6
S31	31	Kressdiaz-500	Length & Width	2768.68	3955.81	9
S31	31	Kressdiaz-500	EDA efficiency source ratio	1.73064e+31	1.8e+31
S32	32	Aureomycin	Word & Character	578	68	3
S32	32	Aureomycin	PPA entropy & PAR	7.35	1.37	3
S32	32	Aureomycin	Pack identification & PPA entropy	1	7.21	6
S32	32	Aureomycin	Binary & PAR	1.63	0.97	7
S32	32	Aureomycin	Length & Width	609.64	933.74	6
S32	32	Aureomycin	EDA efficiency source ratio	1.26129e+31	2.4e+31
S33	33	CT-MYCIN	Word & Character	32	6	7
S33	33	CT-MYCIN	PPA entropy & PAR	7.3	2.2	8
S33	33	CT-MYCIN	Pack identification & PPA entropy	0	7.28	2
S33	33	CT-MYCIN	Binary & PAR	1.62	0.94	7
S33	33	CT-MYCIN	Length & Width	419.29	1345	3
S33	33	CT-MYCIN	EDA efficiency source ratio	1.28365e+31	2.5e+31
S34	34	Doxycycline	Word & Character	241	37	6
S34	34	Doxycycline	PPA entropy & PAR	7.28	2.4	7
S34	34	Doxycycline	Pack identification & PPA entropy	1	7.23	6
S34	34	Doxycycline	Binary & PAR	0.96	0.95	5
S34	34	Doxycycline	Length & Width	443.286	754.672	6
S34	34	Doxycycline	EDA efficiency source ratio	1.55736e+31	2.6e+31
S35	35	Ganospec500	Word & Character	264	24	6
S35	35	Ganospec500	PPA entropy & PAR	7.35	1.7	9
S35	35	Ganospec500	Pack identification & PPA entropy	1	7.32	6
S35	35	Ganospec500	Binary & PAR	4.71	0.19	3
S35	35	Ganospec500	Length & Width	645.39	2546.9	8
S35	35	Ganospec500	EDA efficiency source ratio	1.66757e+31	2.5e+31
S36	36	Heromycin	Word & Character	946	153	4
S36	36	Heromycin	PPA entropy & PAR	7.64	2.62	9
S36	36	Heromycin	Pack identification & PPA entropy	0	7.46	3
S36	36	Heromycin	Binary & PAR	3.59	0.18	3
S36	36	Heromycin	Length & Width	608.05	2059.61	8
S36	36	Heromycin	EDA efficiency source ratio	1.30851e+31	2.5e+31

## Sheet: Cluster_Assignments
Cluster Assignments
Sample_ID	Sample_No	Pharmaceutical_Product	Word_Character_Cluster	PPA_Entropy_PAR_Cluster	PackID_PPAEntropy_Cluster	Binary_PAR_Cluster	Length_Width_Cluster	Antibiotic_Class_Code	Generic_Code
S01	1	Amoksiklav2x	9	2	4	9	4	1	1
S02	2	Auramox 500	1	1	6	4	7	1	2
S03	3	cephaleXin-500	1	7	6	6	6	1	3
S04	4	Kressmox-500	5	1	7	2	6	1	2
S05	5	Pyramox500	5	6	5	2	6	1	2
S06	6	Samnir 100	2	1	5	4	6	1	4
S07	7	Sixime 100	1	1	6	4	6	1	5
S08	8	Ciproxyl 500	5	6	6	4	9	2	6
S09	9	Kressprox500	1	2	6	9	1	2	6
S10	10	Norfloxacin 400	7	2	6	9	1	2	7
S11	11	Oflocee 200	7	2	2	9	2	2	8
S12	12	Urinox400	2	7	6	6	6	2	7
S13	13	Zithromax 250	1	7	6	2	6	2	7
S14	14	Clindavid-300	6	5	6	1	6	3	9
S15	15	Dacin-F300	8	6	5	2	9	3	9
S16	16	Binozyt 250	1	1	9	1	6	4	10
S17	17	Claron250	2	4	6	5	6	4	11
S18	18	Coroxin 150	2	2	7	9	2	4	12
S19	19	Coroxin 300	5	2	3	8	2	4	12
S20	20	Manazith 250	2	8	8	7	4	4	10
S21	21	Roxinox	7	2	6	9	2	4	12
S22	22	Roxitop 150	2	8	2	7	5	4	12
S23	23	Metrolox	7	6	7	2	6	5	13
S24	24	TM_Dezole	1	4	6	5	6	5	14
S25	25	A.N.B Pencillin	1	1	1	1	6	1	15
S26	26	Ampi-500	1	6	6	1	6	1	2
S27	27	Ampicillin-500	5	7	6	6	9	1	2
S28	28	cloxacillin-500	6	1	7	6	6	1	16
S29	29	Coamox 500	1	5	6	1	7	1	2
S30	30	Dicloxacillin-500	6	1	6	2	9	1	17
S31	31	Kressdiaz-500	5	5	8	6	9	1	17
S32	32	Aureomycin	3	3	6	7	6	6	18
S33	33	CT-MYCIN	7	8	2	7	3	6	19
S34	34	Doxycycline	6	7	6	5	6	6	20
S35	35	Ganospec500	6	9	6	3	8	6	19
S36	36	Heromycin	4	9	3	3	8	6	19

## Sheet: Cluster_Summary
Cluster Summary
Cluster	n	Mean_Entropy	SD_Entropy	Mean_PAR	SD_PAR	Dominant_Packaging_Type	Example_Products
1	8	7.268	0.125	1.781	1.186	Blister	Auramox 500; Kressmox-500; Samnir 100; Sixime 100; Binozyt 250
2	7	7.346	0.133	1.324	0.075	Blister	Amoksiklav2x; Kressprox500; Norfloxacin 400; Oflocee 200; Coroxin 150
3	1	7.35	0	1.37	0	Blister	Aureomycin
4	2	7.205	0.064	1.355	0.007	Blister	Claron250; TM_Dezole
5	3	7.467	0.175	2.09	0.736	Blister	Clindavid-300; Coamox 500; Kressdiaz-500
6	5	7.066	0.335	1.404	0.7	Strip	Pyramox500; Ciproxyl 500; Dacin-F300; Metrolox; Ampi-500
7	5	7.292	0.169	2.422	0.913	Blister	cephaleXin-500; Urinox400; Zithromax 250; Ampicillin-500; Doxycycline
8	3	7.393	0.101	1.917	0.29	Blister	Manazith 250; Roxitop 150; CT-MYCIN
9	2	7.495	0.205	2.16	0.651	Blister	Ganospec500; Heromycin

## Sheet: Data_Dictionary
Data Dictionary
Variable	Definition
Sample_ID	Unique sample identifier assigned to each antibiotic package.
Pharmaceutical_Product	Product name of the antibiotic package.
Generic_Name	Generic active ingredient as recorded in source table.
Antibiotic_Classification	Therapeutic/classification group in source data.
PPA_Entropy	Image entropy value extracted from packaging image.
PAR	Packaging Area Ratio value.
PPA_Entropy_PAR_Cluster	Cluster assignment from entropy-PAR feature space.
Word_Confidence_Source	Word confidence/source OCR value from supplied workbook.
Character_Confidence_Source	Character confidence/source OCR value from supplied workbook.
EDA_Result	Result value from EDA/Evolutionary source calculation sheet.
EDA_Resource	Resource value from EDA/Evolutionary source calculation sheet.
EDA_Difference	Difference = EDA_Result - EDA_Resource in source file.
EDA_Efficiency_Ratio_Source	Source efficiency ratio from EDA.xlsx Sheet2.
DEA_EfficiencyScore_0_1_Reported	Reserved column for final 0-1 DEA score if explicitly available in final source data.
Data_Status	Indicates whether values are directly supplied or require verification against final analysis files.

[truncated: 1 more sheets: Source_Audit]
